# Supplementary material for: Gene-Centric Meta-Analysis of Lipid Traits in African, East Asian and Hispanic Populations
Source: PLoS One. 2012 Dec 7;7(12):e50198. doi: 10.1371/journal.pone.0050198 (PMC3517599; doi:10.1371/journal.pone.0050198)
Supplement: Table S2 — Summary statistics for covariates in participating studies providing individual-level data. (XLSX) [file pone.0050198.s006.xlsx]

## Sheet: Sheet1
Table S2. Summary statistics for covariates in participating studies providing individual-level data.
		Age		BMI		% on lipid medication	% with T2D	% smoking
		mean	SD	mean	SD
ARIC-AA	Men	53.4718	5.98039	27.9731	4.88973	1.71371	23.9919	70.8669
	Women	53.1322	5.73712	30.7126	6.54973	1.06257	26.2102	42.68
CARDIA-AA	Men	25.6221	2.91211	24.7594	4.30369	95.0704	3.75587	33.0986
	Women	25.9532	2.93557	26.509	6.45524	95.8194	14.5485	30.1003
CHS-AA	Men	67.5307	4.85598	26.7809	4.18806	-	-	-
	Women	68.1514	5.10433	29.7958	5.95884	-	-	-
JHS-AA	Men	51.153	10.376	33.0794	7.81628	-	14.9842	3.15457
	Women	51.2675	10.5406	30.1137	6.06367	-	12.3457	9.87654
MESA-AA	Men	62.4225	10.18	28.771	4.70564	15.5007	23.7311	41.2894
	Women	62.0714	10.0497	31.3503	6.49238	15.808	21.897	31.2646
MESA-HL	Men	60.8594	10.3549	28.687	4.38389	11.9508	24.6046	45.3427
	Women	61.7888	10.2253	29.9617	5.64643	14.8515	24.2574	21.7822
MESA-EA	Men	63.1685	10.3814	24.1431	3.04826	12.4542	14.652	38.0952
	Women	62.1795	10.5702	23.8043	3.45421	15.7509	14.2857	1.8315
SHARE-EA	Men	48.6522	9.31197	25.1908	3.51243	4.34783	1.08696	9.78261
	Women	46.2099	8.02296	22.9077	3.93679	6.17284	1.23457	3.7037
WHI-AA	Women	65.0718	7.48186	31.2764	6.79142	9.94475	18.4162	12.7072
WHI-HL	Women	64.7143	6.98332	28.34	4.77935	9.28571	16.4286	9.28571
WHI-EA	Women	68.0992	6.91906	24.3029	4.11629	23.9669	8.26446	3.30579
Abbreviations: SD: Standard Deviation. T2D: Type 2 Diabetes. AA: African American. HL: Hispanic/Latinos. EA: East Asians.
