# Supplementary material for: Gene-Centric Meta-Analysis of Lipid Traits in African, East Asian and Hispanic Populations
Source: PLoS One. 2012 Dec 7;7(12):e50198. doi: 10.1371/journal.pone.0050198 (PMC3517599; doi:10.1371/journal.pone.0050198)
Supplement: Table S4 — Loci associated with lipid traits in individuals of African American, Hispanic and East Asian origin (model 2, model 3). (XLSX) [file pone.0050198.s008.xlsx]

## Sheet: Sheet1
Table S4a: associated loci with lipids traits in individuls of African, East Asian and Hispanic ancestry (model 2).
African-Americans
Trait	Chr	BP	Candidate Gene	SNP	EA	EAF	Beta (SE)	P	% I2
TC	1	55301775	PCSK9	rs505151	A	0.7564	-0.1179 (0.0199)	3.086e-09	0
TC	1	109619113	CELSR2	rs12740374	T	0.2522	-0.1363 (0.0195)	2.81e-12	0
TC	2	21119200	APOB	rs12720826	T	0.8744	0.1443 (0.026)	2.737e-08	0
TC	2	210769915	ACADL	rs6739874	T	0.0522	0.1857 (0.0388)	1.725e-06	0
TC	19	10249462	ICAM1	rs5030359	A	0.0081	-0.5423 (0.099)	4.323e-08	0
TC	19	11063306	LDLR	rs6511720	T	0.1365	-0.1907 (0.0248)	1.515e-14	16
LDL-C	1	55301775	PCSK9	rs505151	A	0.7564	-0.131 (0.0207)	2.33e-10	2.1
LDL-C	1	109619113	CELSR2	rs12740374	T	0.2522	-0.1719 (0.0202)	1.633e-17	10.2
LDL-C	2	21141826	APOB	rs562338	A	0.5994	-0.0977 (0.0182)	8.047e-08	0
LDL-C	19	10249462	ICAM1	rs5030359	A	0.0081	-0.5601 (0.102)	4.023e-08	0
LDL-C	19	11063306	LDLR	rs6511720	T	0.137	-0.2045 (0.0256)	1.461e-15	16.8
LDL-C	19	50112183	APOE	rs389261	A	0.2495	0.1478 (0.021)	2.154e-12	0
HDL-C	7	80138385	CD36	rs3211938	T	0.9153	-0.0605 (0.0123)	1.14e-07	2.9
HDL-C	8	19868772	LPL	rs13702	T	0.4904	-0.0398 (0.0068)	1.354e-09	44.6
HDL-C	15	56511231	LIPC	rs2070895	A	0.5168	0.0389 (0.0069)	2.096e-08	0
HDL-C	16	55553328	CETP	rs17231520	A	0.0652	0.1936 (0.0136)	2.922e-45	0
TG	2	27584444	GCKR	rs1260326	T	0.1451	0.0598 (0.0116)	2.767e-07	14.7
TG	8	19864004	LPL	rs328	C	0.9275	0.0848 (0.016)	1.152e-07	25.6
TG	19	50114427	APOE	rs12721054	A	0.8858	0.1214 (0.0128)	2.728e-21	0
Hispanics
Trait	Chr	BP	Candidate Gene	SNP	EA	EAF	Beta (SE)	P	% I2
TC	1	109619113	CELSR2	rs12740374	T	0.2169	-0.2308 (0.0448)	2.565e-07	37.9
LDL-C	1	109619113	CELSR2	rs12740374	T	0.2163	-0.2299 (0.0418)	3.71e-08	22.6
HDL-C	1	202392868	REN	rs11571087	A	0.99	-0.3024 (0.0625)	1.3e-06	28.5
HDL-C	15	56512084	LIPC	rs8034802	A	0.4749	0.0695 (0.0125)	2.75e-08	9.2
HDL-C	16	55550825	CETP	rs3764261	A	0.3119	0.0842 (0.0129)	5.79e-11	57.6
TG	11	116169250	APOA5	rs10750097	A	0.6017	-0.1389 (0.0203)	8.369e-12	8.1
East Asians
Trait	Chr	BP	Candidate Gene	SNP	EA	EAF	Beta (SE)	P	% I2
HDL-C	11	116168917	ZNF259	rs662799	A	0.7105	0.0888 (0.0181)	9.65e-07	0
TG	11	116168917	ZNF259	rs662799	A	0.7103	-0.208 (0.0288)	4.89e-13	30.3
Chr chromosome, BP base pair, EA effect allele, EAF effect allele freq, SE standard error
Model 2: adjusted for 10 priciple components, age and lipid medication
Table S4b: associated loci with lipids traits in individuls of African, East Asian and Hispanic ancestry (model 3)
African-Americans
Trait	Chr	BP	Candidate Gene	SNP	EA	EAF	Beta (SE)	P	% I2
TC	1	55290748	PCSK9	rs11806638	A	0.3148	-0.1024 (0.0191)	5.103e-07	38.1
TC	1	109619113	CELSR2	rs12740374	T	0.2503	0.2745 (-0.1298)	8.026e-10	29.3
TC	2	21119200	APOB	rs12720826	T	0.8759	0.1511 (0.0268)	5.2e-09	0
TC	2	210769915	ACADL	rs6739874	T	0.0514	0.2024 (0.0399)	2.876e-07	0
TC	19	10249462	ICAM1	rs5030359	A	0.0074	-0.5044 (0.1023)	1.725e-06	0
TC	19	11063306	LDLR	rs6511720	T	0.1354	-0.206 (0.0255)	1.792e-16	0
TC	19	50112183	APOE	rs389261	A	0.247	0.1351 (0.0209)	1.942e-10	0
LDL-C	1	55290748	PCSK9	rs11806638	A	0.3156	-0.1105 (0.0198)	6.851e-08	21.7
LDL-C	1	109619113	CELSR2	rs12740374	T	0.2507	-0.1634 (0.0207)	3.085e-14	36.4
LDL-C	2	21119200	APOB	rs12720826	T	0.8756	0.1503 (0.0277)	4.261e-08	0
LDL-C	14	61065426	PRKCH	rs2463117	T	0.2414	-0.1068 (0.022)	1.604e-06	37
LDL-C	17	61641042	APOH	rs1801689	A	0.9929	-0.535 (0.1086)	3.048e-07	9.6
LDL-C	19	11063306	LDLR	rs6511720	T	0.1356	-0.2204 (0.0263)	2.563e-17	0
HDL-C	7	80138385	CD36	rs3211938	T	0.9159	-0.0554 (0.012)	2.779e-07	40.4
HDL-C	8	19868772	LPL	rs13702	T	0.4908	-0.0358 (0.0066)	1.238e-08	53.6
HDL-C	15	56511231	LIPC	rs2070895	A	0.5183	0.0382 (0.0067)	2.055e-08	0
HDL-C	16	55553328	CETP	rs17231520	A	0.0643	0.1871 (0.0133)	3.909e-44	0
HDL-C	16	65765434	TRADD	rs2233455	T	0.2938	0.0387 (0.0074)	1.415e-07	0
TG	2	27584444	GCKR	rs1260326	T	0.1467	0.0631 (0.011)	1.337e-08	23
TG	8	19864004	LPL	rs328	C	0.9302	0.073 (0.0152)	9.418e-07	0
TG	11	116159296	APOA5	rs7926960	A	0.9499	-0.0961 (0.0177)	1.098e-07	0
TG	19	50114427	APOE	rs12721054	A	0.8852	0.1232 (0.0122)	4.456e-24	0
Hispanics
Trait	Chr	BP	Candidate Gene	SNP	EA	EAF	Beta (SE)	P	% I2
TC	1	109619113	CELSR2	rs12740374	T	0.2169	-0.2302 (0.0449)	2.906e-07	39.4
LDL-C	1	109619113	CELSR2	rs12740374	T	0.2164	-0.2298 (0.0419)	4.068e-08	0
HDL-C	15	56512084	LIPC	rs8034802	A	0.4749	0.0715 (0.0123)	6.15e-09	31.8
HDL-C	16	55550825	CETP	rs3764261	A	0.312	0.0873 (0.0126)	4.53e-12	54.2
TG	11	116169250	APOA5	rs10750097	A	0.6014	-0.1462 (0.0201)	3.751e-13	26
East Asians
Trait	Chr	BP	Candidate Gene	SNP	EA	EAF	Beta (SE)	P	% I2
HDL	11	116166602	ZNF259	rs2075291	A	0.0663	-0.1422 (0.0302)	2.41e-06	0
TG	11	116169250	APOA5	rs10750097	A	0.6014	-0.1462 (0.0201)	3.751e-13	26
Chr chromosome, BP base pair, EA effect allele, EAF effect allele freq, SE standard error
Model 3: adjusted for 10 priciple components, age, lipid medication, type 2 diabetes, smoking and body mass index (BMI)
